# Supplementary material for: Epigenome-450K-wide methylation signatures of active cigarette smoking: The Young Finns Study
Source: Biosci Rep. 2020 Jul 7;40(7):BSR20200596. doi: 10.1042/BSR20200596 (PMC7340865; doi:10.1042/BSR20200596)
Supplement: Supplementary Tables S1-S2 [file BSR-2020-0596_supp.zip]

Archive with 2 entries (2 files):
- BSR-2020-0596_suppST1.xlsx
- BSR-2020-0596_suppST2.xlsx
