# Supplementary material for: Epigenome-450K-wide methylation signatures of active cigarette smoking: The Young Finns Study
Source: Biosci Rep. 2020 Jul 7;40(7):BSR20200596. doi: 10.1042/BSR20200596 (PMC7340865; doi:10.1042/BSR20200596)
Supplement: Supplementary Tables S1-S2 [file BSR-2020-0596_supp.zip › BSR-2020-0596_suppST1.xlsx]

## Sheet: Table S1
Table S1: Mean (± standard deviation) methylation beta-values in different genomic regions of active smokers and non-smokers.
	Active smokers	Non-smokers
TSS1500	0.3593 (±0.0010)	0.3597 (±0.0012
TSS200	0.1789 (±0.0006)	0.1790 (±0.0007)
5'UTR	0.3652 (±0.0008)	0.3655 (±0.0010)
1st Exon	0.2273 (±0.0006)	0.2276 (±0.0007)
Gene body	0.6398 (±0.0009)	0.6399 (±0.0009)
3'UTR	0.7441 (±0.0016)	0.7442 (±0.0017)
Island	0.2167 (±0.0006)	0.2170 (±0.0007)
Shore	0.4531 (±0.0008)	0.4535 (±0.0009)
Shelf	0.7546 (±0.0008)	0.7548 (±0.0010)
Open sea	0.7093 (±0.0011)	0.7095 (±0.0011)
