# Supplementary material for: Epigenome-450K-wide methylation signatures of active cigarette smoking: The Young Finns Study
Source: Biosci Rep. 2020 Jul 7;40(7):BSR20200596. doi: 10.1042/BSR20200596 (PMC7340865; doi:10.1042/BSR20200596)
Supplement: Supplementary Tables S1-S2 [file BSR-2020-0596_supp.zip › BSR-2020-0596_suppST2.xlsx]

## Sheet: Table S2
	Table S2. List of gene sets from Molecular Signature Database identified with additional adjustment with alcohol usage and socioeconomic status (model 2) with FDR < 0.25.
		Gene sets	FDR
		Gene Ontology (GO) based gene sets
	1	Thrombin activated receptor activity	00:07:00
	2	G-protein coupled receptor activity	00:08:00
	3	Olfactory receptor activity	00:14:00
	4	Protein domain specific binding	00:22:00
		Curated gene sets
	5	Aryl hydrocarbon receptor signaling	0.004
	6	SHI SPARC targets up	00:16:00
		Hallmark gene sets
	7	UV response down	00:08:00
